# Supplementary material for: Integrative multi-environmental genomic prediction in apple
Source: Hortic Res. 2024 Nov 20;12(2):uhae319. doi: 10.1093/hr/uhae319 (PMC11879405; doi:10.1093/hr/uhae319)
Supplement: Web_Material_uhae319 [file web_material_uhae319.zip]

Archive with 2 entries (2 files):
- 20240904_Supplemental_figures.pdf
- 20240904_Supplemental_tables.xlsx
