# Supplementary material for: Integrative multi-environmental genomic prediction in apple
Source: Hortic Res. 2024 Nov 20;12(2):uhae319. doi: 10.1093/hr/uhae319 (PMC11879405; doi:10.1093/hr/uhae319)
Supplement: Web_Material_uhae319 [file web_material_uhae319.zip › 20240904_Supplemental_tables.xlsx]

## Sheet: Readme
Table S1
Count of genotypes evaluated for each trait and environment.
Table S2
Average proportions of phenotypic variance and standard deviations extracted from the statistical model fits.
See also Figure 4A and 4B
Table S3
Proportions of total explained phenotypic variance and residual variance from the statistical model fits averaged over traits.
Table S4
Average relative importance and standard deviations for four feature streams of the deep learning model.
See also Figure 4C
Table S5
Values and standard deviations for predictive ability averaged across all studied traits.
See also Figure 5
Table S6
Average predictive abilities and standard deviations estimated using deep learning and statistical genomic prediction models.
See also Figure 6
Abbreviations
sd	standard deviation
Soil	Soil stream
Weather	Weather stream
PC	PC stream
SNP	SNP stream
g	genotypic effect
G	genomic effect
A	additive effect
D	dominance effect
W	enviromic effect
×	interaction
E	vector of environments
Residual	residual effect
GK	Gaussian kernel
DK	Deep kernel
r	predictive ability
inb	inbreeding

## Sheet: Table_S1
Trait	BEL.2018	BEL.2019	BEL.2020	BEL.2021	BEL.2022	CHE.2018	CHE.2019	CHE.2020	CHE.2021	CHE.2022	ESP.2018	ESP.2019	ESP.2020	ESP.2021	ESP.2022	FRA.2018	FRA.2019	FRA.2020	FRA.2021	FRA.2022	ITA.2018	ITA.2019	ITA.2020	ITA.2021	ITA.2022	Total
Floral emergence	515	516	501	508	509	497	531	532	526	493	527	525	0	495	0	533	530	493	488	510	514	508	505	485	489	11730
Harvest date	477	505	491	496	505	476	520	468	511	481	501	512	519	451	524	525	523	522	516	524	476	489	479	476	461	12428
Flowering intensity	525	534	534	533	533	532	533	533	527	497	530	525	527	492	0	533	533	496	0	533	526	525	525	524	525	12075
Total fruit weight	473	506	491	495	505	479	528	466	521	481	501	500	515	446	486	507	524	522	517	520	477	487	476	460	459	12342
Number of fruits	473	505	490	496	505	476	528	469	521	484	502	509	519	472	509	527	525	522	517	522	477	488	486	478	461	12461
Single fruit weight	472	506	488	493	505	475	524	467	520	483	503	508	517	445	484	502	521	521	516	520	476	487	476	461	448	12318
Titratable acidity	0	0	0	0	0	407	476	389	481	71	0	0	0	0	0	0	0	0	0	0	0	356	350	349	0	2879
Soluble solids content	0	0	0	0	0	417	483	389	487	155	0	0	0	0	0	0	0	0	0	0	0	344	335	364	0	2974
Fruit firmness	0	0	0	0	0	411	483	385	481	155	0	0	0	0	0	0	0	0	0	0	0	355	347	363	0	2980
Red over color	474	505	489	0	0	473	507	425	521	486	504	512	519	0	0	526	525	522	516	518	434	466	476	462	457	10317
Russet frequency	473	506	490	0	0	472	506	425	510	485	0	510	519	0	0	506	524	522	516	520	434	465	475	442	458	9758

## Sheet: Table_S2
Trait	Model	g	g×E	G	A	G×E	W	G×W	D	D×E	Total_explained	Residual	G_sd	A_sd	G×E_sd	W_sd	G×W_sd	D_sd	D×E_sd	Residual_sd
Floral emergence	A				67.32						67.32	32.68		1.46						1.46
Floral emergence	G			65.82							65.82	34.18	1.33							1.33
Floral emergence	G (DK)			39.59							39.59	60.41	1.41							1.41
Floral emergence	G (GK)			69.54							69.54	30.46	1.42							1.42
Floral emergence	G (inb)			65.79							65.79	34.21	1.31							1.31
Floral emergence	G+D			42.16					27.61		69.77	30.23	0.83					0.35		0.83
Floral emergence	G+D (inb)			42.23					27.55		69.78	30.21	0.78					0.33		0.83
Floral emergence	G+G×E			65.06		17.92					82.98	17.01	1.28		0.71					0.83
Floral emergence	G+G×E (DK)			48.87		19.05					67.92	32.09	1.55		0.63					1.49
Floral emergence	G+G×E (GK)			62.12		27.77					89.89	10.1	1.45		1.02					0.67
Floral emergence	G+G×E+D+D×E			40.77		13.79			26.67	9.67	90.9	9.1	0.86		0.4			0.41	0.32	0.45
Floral emergence	G+G×E+W+G×W			16.15		4.45	73.65	1.92			96.17	3.83	0.77		0.1	0.7	0.04			0.11
Floral emergence	G+G×E+W+G×W (DK)			22.76		8.83	54.6	0.61			86.8	13.2	1.17		0.35	1.3	0.02			0.49
Floral emergence	G+G×E+W+G×W (GK)			19.73		8.6	66.39	2.43			97.15	2.85	1.16		0.33	1.39	0.12			0.17
Floral emergence	G+W			16.17			75.45				91.62	8.38	0.87			0.88				0.13
Floral emergence	G+W (DK)			21.35			46.2				67.55	32.45	1.23			1.51				0.72
Floral emergence	G+W (GK)			23.55			66.17				89.72	10.28	1.7			1.94				0.41
Floral emergence	G+W+G×W			15.81			74.38	2.12			92.31	7.69	0.85			0.84	0.04			0.11
Floral emergence	G+W+G×W (DK)			20.82			49.11	0.63			70.56	29.44	1.4			2.2	0.03			1.09
Floral emergence	G+W+G×W (GK)			21.95			66.11	3.04			91.1	8.89	1.69			2.07	0.16			0.41
Floral emergence	Phenotypic	49.63	22.35								71.98	28.02
Harvest date	A				82.35						82.35	17.65		0.46						0.46
Harvest date	G			81.44							81.44	18.56	0.44							0.44
Harvest date	G (DK)			59.8							59.8	40.2	0.55							0.55
Harvest date	G (GK)			83.92							83.92	16.08	0.3							0.3
Harvest date	G (inb)			81.45							81.45	18.55	0.45							0.45
Harvest date	G+D			56.97					22.32		79.29	20.71	0.91					0.76		0.38
Harvest date	G+D (inb)			56.92					22.4		79.32	20.68	0.97					0.79		0.39
Harvest date	G+G×E			81.32		6.48					87.8	12.2	0.45		0.24					0.28
Harvest date	G+G×E (DK)			65.56		7.29					72.85	27.14	0.51		0.26					0.44
Harvest date	G+G×E (GK)			80.7		10.48					91.18	8.83	0.39		0.37					0.18
Harvest date	G+G×E+D+D×E			56.23		6.53			22.13	5.06	89.95	10.05	0.79		0.19			0.79	0.13	0.19
Harvest date	G+G×E+W+G×W			45.06		3.59	43.41	1.58			93.64	6.35	0.99		0.1	0.99	0.03			0.13
Harvest date	G+G×E+W+G×W (DK)			48.92		5.5	26.52	0.41			81.35	18.65	0.71		0.19	0.69	0.01			0.28
Harvest date	G+G×E+W+G×W (GK)			48.76		6.32	38.24	1.78			95.1	4.9	1.74		0.27	2.08	0.06			0.17
Harvest date	G+W			45.4			44.28				89.68	10.32	0.76			0.74				0.22
Harvest date	G+W (DK)			47.44			20.74				68.18	31.82	0.62			0.77				0.54
Harvest date	G+W (GK)			57.2			31.88				89.08	10.92	0.68			0.73				0.21
Harvest date	G+W+G×W			44.52			44.19	1.67			90.38	9.61	0.81			0.84	0.04			0.23
Harvest date	G+W+G×W (DK)			47.45			22.05	0.42			69.92	30.07	0.84			1.06	0.01			0.59
Harvest date	G+W+G×W (GK)			55.53			32.3	2.14			89.97	10.03	0.9			1.07	0.04			0.26
Harvest date	Phenotypic	77.72	9.22								86.94	13.06
Flowering intensity	A				18.37						18.37	81.63		0.38						0.38
Flowering intensity	G			17.81							17.81	82.19	0.35							0.35
Flowering intensity	G (DK)			7.2							7.2	92.8	0.16							0.16
Flowering intensity	G (GK)			21.02							21.02	78.98	0.41							0.41
Flowering intensity	G (inb)			17.84							17.84	82.16	0.36							0.36
Flowering intensity	G+D			13.6					10.54		24.14	75.86	0.21					0.12		0.26
Flowering intensity	G+D (inb)			13.65					10.55		24.2	75.8	0.2					0.11		0.26
Flowering intensity	G+G×E			18.83		22.67					41.5	58.5	0.39		0.9					1.14
Flowering intensity	G+G×E (DK)			9.12		15.93					25.05	74.95	0.25		0.85					1.04
Flowering intensity	G+G×E (GK)			18.43		40.14					58.57	41.43	0.32		1.42					1.46
Flowering intensity	G+G×E+D+D×E			13.46		19.1			10.53	13.84	56.93	43.08	0.2		0.83			0.12	0.72	1
Flowering intensity	G+G×E+W+G×W			7.65		8.91	57.93	2.86			77.35	22.65	0.33		0.59	1.61	0.13			0.87
Flowering intensity	G+G×E+W+G×W (DK)			6.49		11	31.8	0.64			49.93	50.08	0.2		0.6	1.78	0.02			1.7
Flowering intensity	G+G×E+W+G×W (GK)			8.1		17.09	53.91	3.65			82.75	17.26	0.35		1.07	1.94	0.17			0.94
Flowering intensity	G+W			7.28			59.19				66.47	33.54	0.3			1.76				1.5
Flowering intensity	G+W (DK)			5.25			27.26				32.51	67.48	0.17			1.61				1.49
Flowering intensity	G+W (GK)			9.09			56.85				65.94	34.06	0.48			1.99				1.55
Flowering intensity	G+W+G×W			7.21			58.12	3.05			68.38	31.62	0.27			1.56	0.13			1.24
Flowering intensity	G+W+G×W (DK)			5.38			28.84	0.6			34.82	65.18	0.23			2.64	0.03			2.43
Flowering intensity	G+W+G×W (GK)			8.53			56.62	4.36			69.51	30.49	0.52			2.7	0.32			1.92
Flowering intensity	Phenotypic	8.78	29.01								37.79	62.21
Total fruit weight	A				38.45						38.45	61.55		1.31						1.31
Total fruit weight	G			37.26							37.26	62.74	1.3							1.3
Total fruit weight	G (DK)			16.54							16.54	83.46	0.68							0.68
Total fruit weight	G (GK)			39.83							39.83	60.17	1.09							1.09
Total fruit weight	G (inb)			36.83							36.83	63.17	1.25							1.25
Total fruit weight	G+D			21.75					16.75		38.5	61.51	0.39					0.43		0.7
Total fruit weight	G+D (inb)			21.94					16.62		38.56	61.44	0.38					0.45		0.69
Total fruit weight	G+G×E			38.45		15.86					54.31	45.69	1.4		0.68					1.05
Total fruit weight	G+G×E (DK)			19.73		11.9					31.63	68.37	0.78		0.56					0.79
Total fruit weight	G+G×E (GK)			36.36		27.71					64.07	35.93	1.15		1.21					0.86
Total fruit weight	G+G×E+D+D×E			21.43		14.59			16.58	12.41	65.01	34.99	0.41		0.51			0.43	0.5	0.66
Total fruit weight	G+G×E+W+G×W			16.12		6.4	56.6	2.86			81.98	18.02	0.82		0.25	0.83	0.08			0.36
Total fruit weight	G+G×E+W+G×W (DK)			14.03		8.36	31.73	0.65			54.77	45.24	0.65		0.39	2.1	0.03			1.7
Total fruit weight	G+G×E+W+G×W (GK)			15.72		11.72	54.59	3.47			85.5	14.5	0.77		0.72	1.9	0.17			0.75
Total fruit weight	G+W			15.18			59.42				74.6	25.4	0.69			0.75				0.56
Total fruit weight	G+W (DK)			12.12			27.09				39.21	60.79	0.52			1.75				1.65
Total fruit weight	G+W (GK)			18.36			54.02				72.38	27.62	0.95			2.08				1.37
Total fruit weight	G+W+G×W			14.89			58.78	2.99			76.66	23.33	0.69			0.82	0.11			0.55
Total fruit weight	G+W+G×W (DK)			12.69			27.07	0.66			40.42	59.59	0.49			1.03	0.03			1.1
Total fruit weight	G+W+G×W (GK)			18.16			51.77	4.47			74.4	25.61	0.76			1.46	0.2			0.91
Total fruit weight	Phenotypic	27.04	20.67								47.71	52.29
Number of fruits	A				33.92						33.92	66.08		0.7						0.7
Number of fruits	G			32.8							32.8	67.2	0.67							0.67
Number of fruits	G (DK)			14.28							14.28	85.72	0.32							0.32
Number of fruits	G (GK)			35.88							35.88	64.12	0.53							0.53
Number of fruits	G (inb)			32.85							32.85	67.15	0.68							0.68
Number of fruits	G+D			20.66					15.5		36.16	63.84	0.3					0.29		0.46
Number of fruits	G+D (inb)			20.6					15.58		36.18	63.83	0.36					0.28		0.48
Number of fruits	G+G×E			33.59		16.44					50.03	49.97	0.68		0.44					0.73
Number of fruits	G+G×E (DK)			16.85		11.62					28.47	71.53	0.39		0.44					0.67
Number of fruits	G+G×E (GK)			32.55		28.03					60.58	39.42	0.51		0.85					0.86
Number of fruits	G+G×E+D+D×E			20.22		14.48			15.26	12.96	62.92	37.08	0.26		0.34			0.31	0.55	0.65
Number of fruits	G+G×E+W+G×W			13.45		6.37	58.27	2.85			80.94	19.07	0.49		0.22	1.06	0.06			0.55
Number of fruits	G+G×E+W+G×W (DK)			11.93		8.16	31.38	0.63			52.1	47.89	0.35		0.33	1.2	0.01			0.95
Number of fruits	G+G×E+W+G×W (GK)			13.64		11.59	55.69	3.38			84.3	15.7	0.6		0.52	1.63	0.12			0.68
Number of fruits	G+W			13.33			59.47				72.8	27.2	0.51			0.99				0.6
Number of fruits	G+W (DK)			10.52			26.71				37.23	62.77	0.39			1.86				1.55
Number of fruits	G+W (GK)			16.52			54.06				70.58	29.42	0.8			2.07				1.33
Number of fruits	G+W+G×W			12.71			59.64	3			75.35	24.65	0.56			1.22	0.07			0.72
Number of fruits	G+W+G×W (DK)			10.91			26.72	0.64			38.27	61.73	0.34			1.13	0.01			0.91
Number of fruits	G+W+G×W (GK)			16.02			52.47	4.39			72.88	27.11	0.61			1.65	0.15			1
Number of fruits	Phenotypic	23.74	22.66								46.4	53.6
Single fruit weight	A				71.49						71.49	28.51		0.74						0.74
Single fruit weight	G			70.36							70.36	29.64	0.76							0.76
Single fruit weight	G (DK)			43.78							43.78	56.22	0.82							0.82
Single fruit weight	G (GK)			72.24							72.24	27.76	0.69							0.69
Single fruit weight	G (inb)			69.58							69.58	30.42	0.82							0.82
Single fruit weight	G+D			43.15					22.29		65.44	34.56	1.6					1.31		0.76
Single fruit weight	G+D (inb)			44.18					21.24		65.42	34.58	1.42					1.1		0.77
Single fruit weight	G+G×E			70.02		9.54					79.56	20.44	0.77		0.41					0.61
Single fruit weight	G+G×E (DK)			49.28		10.33					59.61	40.39	0.85		0.45					0.92
Single fruit weight	G+G×E (GK)			67.2		17.72					84.92	15.08	0.79		0.77					0.55
Single fruit weight	G+G×E+D+D×E			42.26		9.99			22.09	7.99	82.33	17.66	1.4		0.4			1.12	0.32	0.59
Single fruit weight	G+G×E+W+G×W			42.76		5.79	37.71	1.92			88.18	11.83	1.08		0.24	1.19	0.06			0.37
Single fruit weight	G+G×E+W+G×W (DK)			38.74		8.18	22.94	0.44			70.3	29.71	0.88		0.39	1.29	0.02			0.87
Single fruit weight	G+G×E+W+G×W (GK)			42.67		11.39	34.88	2.18			91.12	8.87	1.27		0.48	1.47	0.07			0.36
Single fruit weight	G+W			43.79			37.8				81.59	18.4	0.97			0.91				0.41
Single fruit weight	G+W (DK)			36.48			16.75				53.23	46.77	0.7			1.12				1.04
Single fruit weight	G+W (GK)			50.28			30.45				80.73	19.27	0.9			1.22				0.64
Single fruit weight	G+W+G×W			43.13			37.47	2.09			82.69	17.31	0.84			0.79	0.07			0.45
Single fruit weight	G+W+G×W (DK)			36.63			18.07	0.44			55.14	44.86	0.85			1.03	0.01			0.82
Single fruit weight	G+W+G×W (GK)			47.92			31.88	2.61			82.41	17.58	1.55			2.1	0.12			0.65
Single fruit weight	Phenotypic	47.42	17.72								65.14	34.86
Titratable acidity	A				73.86						73.86	26.14		0.78						0.78
Titratable acidity	G			73.36							73.36	26.64	0.81							0.81
Titratable acidity	G (DK)			49.29							49.29	50.71	0.97							0.97
Titratable acidity	G (GK)			76.51							76.51	23.49	0.7							0.7
Titratable acidity	G (inb)			73.39							73.39	26.61	0.8							0.8
Titratable acidity	G+D			47.39					23.54		70.93	29.08	1.61					1.27		0.78
Titratable acidity	G+D (inb)			47.24					23.67		70.91	29.09	1.71					1.27		0.78
Titratable acidity	G+G×E			72.98		11.05					84.03	15.97	0.8		0.52					0.9
Titratable acidity	G+G×E (DK)			55.97		11.15					67.12	32.88	1.16		0.63					1.57
Titratable acidity	G+G×E (GK)			71.5		16.75					88.25	11.76	0.68		0.82					0.82
Titratable acidity	G+G×E+D+D×E			44.98		11.13			23.29	10.07	89.47	10.52	1.76		0.45			1.42	0.43	0.7
Titratable acidity	G+G×E+W+G×W			32.42		4.9	53.47	2.9			93.69	6.3	2.13		0.35	2.97	0.2			0.59
Titratable acidity	G+G×E+W+G×W (DK)			27.16		5.45	53.13	1.21			86.95	13.06	1.9		0.45	3.41	0.09			1.44
Titratable acidity	G+G×E+W+G×W (GK)			35.32		8.25	47.79	4.14			95.5	4.5	2.59		0.6	3.69	0.31			0.54
Titratable acidity	G+W			31.24			57.47				88.71	11.29	2.79			3.69				0.98
Titratable acidity	G+W (DK)			25.17			49.06				74.23	25.76	2.09			3.89				1.91
Titratable acidity	G+W (GK)			39.12			48.93				88.05	11.95	2.94			3.66				0.8
Titratable acidity	G+W+G×W			30.35			56.64	3.13			90.12	9.88	2.72			3.86	0.27			0.98
Titratable acidity	G+W+G×W (DK)			26.48			48.84	1.33			76.65	23.35	1.59			2.72	0.08			1.25
Titratable acidity	G+W+G×W (GK)			38.64			46.3	5.17			90.11	9.89	1.98			2.69	0.32			0.59
Titratable acidity	Phenotypic	63.57	11.19								74.76	25.25
Soluble solids content	A				51.96						51.96	48.04		1.48						1.48
Soluble solids content	G			50.64							50.64	49.36	1.41							1.41
Soluble solids content	G (DK)			27.57							27.57	72.43	1.02							1.02
Soluble solids content	G (GK)			56.63							56.63	43.37	1.26							1.26
Soluble solids content	G (inb)			50.48							50.48	49.52	1.38							1.38
Soluble solids content	G+D			29.8					21.01		50.81	49.18	1.08					0.55		1.08
Soluble solids content	G+D (inb)			29.54					21.16		50.7	49.3	1.09					0.54		1.09
Soluble solids content	G+G×E			49.77		16.11					65.88	34.12	1.29		0.82					1.18
Soluble solids content	G+G×E (DK)			31.22		12.39					43.61	56.39	1.05		0.82					1.36
Soluble solids content	G+G×E (GK)			50.79		23.7					74.49	25.51	1.2		1.4					1.2
Soluble solids content	G+G×E+D+D×E			27.6		14.76			20.11	15.06	77.53	22.47	1.04		0.53			0.56	0.62	1.12
Soluble solids content	G+G×E+W+G×W			20.29		6.91	56.03	4.18			87.41	12.58	0.96		0.44	1.68	0.21			0.67
Soluble solids content	G+G×E+W+G×W (DK)			14.6		6.02	55.19	1.33			77.14	22.87	1.02		0.59	3.12	0.09			1.81
Soluble solids content	G+G×E+W+G×W (GK)			21.33		10.34	54.59	4.88			91.14	8.86	1.59		1	3.34	0.34			0.83
Soluble solids content	G+W			21.46			57.66				79.12	20.88	0.97			1.16				0.63
Soluble solids content	G+W (DK)			15.22			44.76				59.98	40.02	0.76			2.15				1.71
Soluble solids content	G+W (GK)			26.77			52.74				79.51	20.49	1.54			2.37				1.09
Soluble solids content	G+W+G×W			20.33			56.67	4.35			81.35	18.65	1.01			1.19	0.17			0.52
Soluble solids content	G+W+G×W (DK)			14.98			47.76	1.42			64.16	35.84	0.92			2.57	0.08			1.86
Soluble solids content	G+W+G×W (GK)			24.89			52.24	5.91			83.04	16.97	1.34			2.18	0.4			0.79
Soluble solids content	Phenotypic	40.64	20.04								60.68	39.32
Fruit firmness	A				69.09						69.09	30.91		1.19						1.19
Fruit firmness	G			68.25							68.25	31.75	1.16							1.16
Fruit firmness	G (DK)			43.45							43.45	56.55	1.17							1.17
Fruit firmness	G (GK)			72.46							72.46	27.54	0.93							0.93
Fruit firmness	G (inb)			68.2							68.2	31.8	1.18							1.18
Fruit firmness	G+D			39.79					25.25		65.04	34.97	1.29					1.28		0.87
Fruit firmness	G+D (inb)			39.81					25.25		65.06	34.94	1.44					1.34		0.91
Fruit firmness	G+G×E			67.62		13.15					80.77	19.23	1.16		0.78					0.87
Fruit firmness	G+G×E (DK)			49.76		12.85					62.61	37.39	1.21		0.87					1.45
Fruit firmness	G+G×E (GK)			66.37		20.07					86.44	13.57	1.06		1.22					0.84
Fruit firmness	G+G×E+D+D×E			37.11		13.1			24.68	12.81	87.7	12.29	1.46		0.56			1.4	0.43	0.61
Fruit firmness	G+G×E+W+G×W			30.23		6.22	52.34	3.71			92.5	7.5	1.41		0.3	1.6	0.15			0.43
Fruit firmness	G+G×E+W+G×W (DK)			22.95		6.12	55.16	1.23			85.46	14.54	1.61		0.45	2.67	0.08			1.07
Fruit firmness	G+G×E+W+G×W (GK)			31.42		9.48	49.87	4.15			94.92	5.09	2.13		0.85	3.17	0.27			0.42
Fruit firmness	G+W			31.04			54.49				85.53	14.47	1.35			1.66				0.66
Fruit firmness	G+W (DK)			23.25			46.45				69.7	30.3	1.82			3.68				2.08
Fruit firmness	G+W (GK)			36.98			48.94				85.92	14.09	3.48			4.7				1.34
Fruit firmness	G+W+G×W			29.65			53.66	3.94			87.25	12.75	1.82			2.09	0.17			0.38
Fruit firmness	G+W+G×W (DK)			23.12			48.44	1.34			72.9	27.1	1.69			3.43	0.09			1.94
Fruit firmness	G+W+G×W (GK)			36.12			46.92	5.18			88.22	11.78	2.06			2.65	0.3			0.61
Fruit firmness	Phenotypic	60.31	11.66								71.97	28.03
Red over color	A				79.29						79.29	20.71		0.87						0.87
Red over color	G			78.92							78.92	21.08	0.87							0.87
Red over color	G (DK)			55.1							55.1	44.9	0.94							0.94
Red over color	G (GK)			80.48							80.48	19.52	0.51							0.51
Red over color	G (inb)			78.88							78.88	21.12	0.89							0.89
Red over color	G+D			50.64					24.27		74.91	25.09	1.35					1.44		0.51
Red over color	G+D (inb)			50.8					24.17		74.97	25.03	1.49					1.61		0.5
Red over color	G+G×E			78.94		7.6					86.54	13.45	0.9		0.45					0.55
Red over color	G+G×E (DK)			61.6		8.68					70.28	29.72	0.84		0.46					0.73
Red over color	G+G×E (GK)			76.75		13.09					89.84	10.15	0.66		0.67					0.32
Red over color	G+G×E+D+D×E			49.97		8.04			24.1	6.96	89.07	10.93	1.47		0.31			1.5	0.2	0.38
Red over color	G+G×E+W+G×W			44.13		4.2	42.9	1.66			92.89	7.11	1.69		0.19	1.67	0.06			0.23
Red over color	G+G×E+W+G×W (DK)			45.79		6.45	26.84	0.45			79.53	20.46	1.41		0.29	1.49	0.01			0.55
Red over color	G+G×E+W+G×W (GK)			45.23		7.7	39.6	1.98			94.51	5.49	1.69		0.44	2.03	0.09			0.23
Red over color	G+W			44.25			43.98				88.23	11.76	1.6			1.57				0.36
Red over color	G+W (DK)			42.1			23.96				66.06	33.94	0.93			1.04				0.87
Red over color	G+W (GK)			50.71			37.13				87.84	12.16	1.24			1.42				0.39
Red over color	G+W+G×W			43.18			44.13	1.76			89.07	10.93	1.63			1.58	0.06			0.28
Red over color	G+W+G×W (DK)			42.46			24.78	0.45			67.69	32.32	1.04			1.35	0.02			0.87
Red over color	G+W+G×W (GK)			49.42			37.04	2.33			88.79	11.22	1.36			1.58	0.11			0.35
Red over color	Phenotypic	71.43	9.78								81.21	18.78
Russet frequency	A				59.79						59.79	40.21		1.13						1.13
Russet frequency	G			58.53							58.53	41.47	1.15							1.15
Russet frequency	G (DK)			31.51							31.51	68.49	0.81							0.81
Russet frequency	G (GK)			60.42							60.42	39.58	0.86							0.86
Russet frequency	G (inb)			58.48							58.48	41.52	1.16							1.16
Russet frequency	G+D			31.52					22.13		53.65	46.35	1.01					0.88		0.84
Russet frequency	G+D (inb)			31.58					22.11		53.69	46.31	1.1					0.95		0.86
Russet frequency	G+G×E			59		12.66					71.66	28.34	1.12		0.5					0.77
Russet frequency	G+G×E (DK)			36.62		11.68					48.3	51.7	0.81		0.45					0.73
Russet frequency	G+G×E (GK)			55.59		22.27					77.86	22.13	0.92		0.87					0.54
Russet frequency	G+G×E+D+D×E			30.89		12.97			21.9	9.39	75.15	24.86	1.13		0.47			0.95	0.33	0.59
Russet frequency	G+G×E+W+G×W			31.94		6.7	44.32	2.52			85.48	14.52	1.32		0.23	1.51	0.07			0.45
Russet frequency	G+G×E+W+G×W (DK)			28.3		8.96	25.24	0.56			63.06	36.95	0.82		0.35	1.06	0.01			0.82
Russet frequency	G+G×E+W+G×W (GK)			30.23		11.92	43.67	3.08			88.9	11.1	1.59		0.53	2.44	0.13			0.61
Russet frequency	G+W			31.88			45.67				77.55	22.45	1.29			1.56				0.7
Russet frequency	G+W (DK)			25.5			19.34				44.84	55.16	0.93			1.46				0.96
Russet frequency	G+W (GK)			37			38.85				75.85	24.15	1.37			1.83				0.75
Russet frequency	G+W+G×W			31.77			44.16	2.81			78.74	21.27	1.21			1.29	0.08			0.54
Russet frequency	G+W+G×W (DK)			26.42			19.59	0.59			46.6	53.4	0.73			0.9	0.02			0.93
Russet frequency	G+W+G×W (GK)			35.84			38.26	4.09			78.19	21.81	1.07			1.37	0.15			0.61
Russet frequency	Phenotypic	37.68	23.62								61.3	38.71

## Sheet: Table_S3
Model	Mean_total_expl_var	Mean_resid_var	SD_total_expl_var	SD_resid_var
A	58.72	41.28	20.63	20.63
G	57.74	42.26	20.68	20.68
G (DK)	35.28	64.72	17.33	17.33
G (GK)	60.81	39.19	20.43	20.43
G (inb)	57.62	42.38	20.66	20.66
G+D	57.15	42.85	17.93	17.93
G+D (inb)	57.16	42.84	17.93	17.93
G+G×E	71.37	28.63	16.18	16.19
G+G×E (DK)	52.5	47.5	17.88	17.88
G+G×E (GK)	78.74	21.26	12.49	12.49
G+G×E+D+D×E	78.81	21.18	12.32	12.32
G+G×E+W+G×W	88.2	11.8	6.17	6.17
G+G×E+W+G×W (DK)	71.58	28.42	14.34	14.34
G+G×E+W+G×W (GK)	90.99	9.01	5	5
G+W	81.45	18.55	8.08	8.09
G+W (DK)	55.7	44.3	14.95	14.95
G+W (GK)	80.51	19.49	8.35	8.35
G+W+G×W	82.94	17.06	7.62	7.62
G+W+G×W (DK)	57.92	42.08	15.41	15.41
G+W+G×W (GK)	82.6	17.4	7.78	7.78
Phenotypic	64.17	35.83	15.32	15.32

## Sheet: Table_S4
Trait	Soil	Weather	PC	SNP	Soil_sd	Weather_sd	PC_sd	SNP_sd
Floral emergence	23.33	54.57	1.27	20.82	4.22	4.94	1	3.82
Harvest date	10.65	16.84	0.97	71.53	2.78	6.43	0.81	6.95
Flowering intensity	9.25	63.26	1.26	26.23	3.27	8.44	1.89	8.77
Total fruit weight	19.72	55.86	1.77	22.66	4.02	12.15	4.28	8.59
Number of fruits	18.8	60.09	2.75	18.36	4.69	5.42	7.23	6.34
Single fruit weight	15.51	28.67	0.97	54.85	2.37	5.13	0.97	4.86
Titratable acidity	9.33	10	0.96	79.71	1.85	4.29	0.55	3.36
Soluble solids content	4.84	24.91	1.52	68.72	2.21	2.6	1.18	3.38
Fruit firmness	9.6	14.34	1.81	74.25	2.89	3.97	1.74	3.83
Red over color	12.21	21.13	0.74	65.92	1.44	6.79	0.38	6.25
Russet frequency	7.73	47.39	0.37	44.51	1.99	4.79	0.46	4.47

## Sheet: Table_S5
Model	r	sd
A	0.455722	0.172667
Deep learning	0.482025	0.197334
G	0.458378	0.17208
G (DK)	0.472685	0.176642
G (GK)	0.471332	0.175747
G (inb)	0.459876	0.172811
G+D	0.457148	0.17944
G+D (inb)	0.456702	0.178654
G+G×E	0.473185	0.162734
G+G×E (DK)	0.488125	0.16457
G+G×E (GK)	0.487236	0.161988
G+G×E+D+D×E	0.46811	0.168018
G+G×E+W+G×W	0.464645	0.167
G+G×E+W+G×W (DK)	0.479808	0.166585
G+G×E+W+G×W (GK)	0.478174	0.164834
G+W	0.458269	0.172442
G+W (DK)	0.472276	0.176465
G+W (GK)	0.471463	0.175333
G+W+G×W	0.45071	0.174429
G+W+G×W (DK)	0.464771	0.177509
G+W+G×W (GK)	0.462342	0.176341

## Sheet: Table_S6
Trait	Model	r	sd
Floral emergence	A	0.504335	0.0868161
Floral emergence	Deep learning	0.524041	0.0880391
Floral emergence	G	0.506305	0.0884434
Floral emergence	G (DK)	0.524323	0.0878999
Floral emergence	G (GK)	0.522691	0.0886467
Floral emergence	G (inb)	0.503618	0.0880539
Floral emergence	G+D	0.485001	0.091325
Floral emergence	G+D (inb)	0.484675	0.0889465
Floral emergence	G+G×E	0.519449	0.0971724
Floral emergence	G+G×E (DK)	0.535797	0.0952653
Floral emergence	G+G×E (GK)	0.533638	0.093575
Floral emergence	G+G×E+D+D×E	0.483832	0.101759
Floral emergence	G+G×E+W+G×W	0.505913	0.0999651
Floral emergence	G+G×E+W+G×W (DK)	0.521415	0.0958728
Floral emergence	G+G×E+W+G×W (GK)	0.51607	0.0961217
Floral emergence	G+W	0.505299	0.0874862
Floral emergence	G+W (DK)	0.52495	0.0875335
Floral emergence	G+W (GK)	0.521295	0.0873304
Floral emergence	G+W+G×W	0.496951	0.0875152
Floral emergence	G+W+G×W (DK)	0.508772	0.0876676
Floral emergence	G+W+G×W (GK)	0.50466	0.0865405
Harvest date	A	0.682316	0.0627758
Harvest date	Deep learning	0.748557	0.056124
Harvest date	G	0.688233	0.0599389
Harvest date	G (DK)	0.711134	0.0575648
Harvest date	G (GK)	0.710246	0.0576991
Harvest date	G (inb)	0.690482	0.0614236
Harvest date	G+D	0.704809	0.0561587
Harvest date	G+D (inb)	0.701175	0.0555846
Harvest date	G+G×E	0.690389	0.0629982
Harvest date	G+G×E (DK)	0.71581	0.0570084
Harvest date	G+G×E (GK)	0.711871	0.0562176
Harvest date	G+G×E+D+D×E	0.70323	0.0580987
Harvest date	G+G×E+W+G×W	0.689328	0.0650149
Harvest date	G+G×E+W+G×W (DK)	0.707214	0.0635106
Harvest date	G+G×E+W+G×W (GK)	0.706061	0.0629293
Harvest date	G+W	0.689055	0.0611243
Harvest date	G+W (DK)	0.713073	0.0585162
Harvest date	G+W (GK)	0.709588	0.0572477
Harvest date	G+W+G×W	0.684706	0.0616776
Harvest date	G+W+G×W (DK)	0.706649	0.0598606
Harvest date	G+W+G×W (GK)	0.705096	0.0593431
Flowering intensity	A	0.246039	0.146706
Flowering intensity	Deep learning	0.239555	0.147002
Flowering intensity	G	0.248245	0.147441
Flowering intensity	G (DK)	0.254358	0.153024
Flowering intensity	G (GK)	0.255329	0.154873
Flowering intensity	G (inb)	0.246128	0.14657
Flowering intensity	G+D	0.240613	0.147032
Flowering intensity	G+D (inb)	0.240259	0.146609
Flowering intensity	G+G×E	0.321994	0.136754
Flowering intensity	G+G×E (DK)	0.32972	0.136002
Flowering intensity	G+G×E (GK)	0.331715	0.135357
Flowering intensity	G+G×E+D+D×E	0.313198	0.1413
Flowering intensity	G+G×E+W+G×W	0.307345	0.139918
Flowering intensity	G+G×E+W+G×W (DK)	0.320352	0.140071
Flowering intensity	G+G×E+W+G×W (GK)	0.323272	0.138083
Flowering intensity	G+W	0.246983	0.145434
Flowering intensity	G+W (DK)	0.254095	0.150223
Flowering intensity	G+W (GK)	0.254542	0.151889
Flowering intensity	G+W+G×W	0.235006	0.14328
Flowering intensity	G+W+G×W (DK)	0.24614	0.149588
Flowering intensity	G+W+G×W (GK)	0.245941	0.147495
Total fruit weight	A	0.402669	0.12976
Total fruit weight	Deep learning	0.410504	0.13605
Total fruit weight	G	0.406357	0.131058
Total fruit weight	G (DK)	0.422204	0.135667
Total fruit weight	G (GK)	0.425051	0.136616
Total fruit weight	G (inb)	0.409527	0.13128
Total fruit weight	G+D	0.410858	0.135429
Total fruit weight	G+D (inb)	0.410027	0.135022
Total fruit weight	G+G×E	0.410479	0.137254
Total fruit weight	G+G×E (DK)	0.427004	0.136973
Total fruit weight	G+G×E (GK)	0.431447	0.134512
Total fruit weight	G+G×E+D+D×E	0.412225	0.137275
Total fruit weight	G+G×E+W+G×W	0.401272	0.141934
Total fruit weight	G+G×E+W+G×W (DK)	0.419203	0.142036
Total fruit weight	G+G×E+W+G×W (GK)	0.422585	0.138685
Total fruit weight	G+W	0.406986	0.131013
Total fruit weight	G+W (DK)	0.422177	0.13483
Total fruit weight	G+W (GK)	0.425059	0.135908
Total fruit weight	G+W+G×W	0.398945	0.133952
Total fruit weight	G+W+G×W (DK)	0.416184	0.136974
Total fruit weight	G+W+G×W (GK)	0.416924	0.135087
Number of fruits	A	0.410465	0.130702
Number of fruits	Deep learning	0.415927	0.134729
Number of fruits	G	0.416095	0.131677
Number of fruits	G (DK)	0.428532	0.135039
Number of fruits	G (GK)	0.432417	0.136422
Number of fruits	G (inb)	0.41403	0.131785
Number of fruits	G+D	0.41724	0.133273
Number of fruits	G+D (inb)	0.416633	0.133144
Number of fruits	G+G×E	0.426396	0.131613
Number of fruits	G+G×E (DK)	0.441057	0.129476
Number of fruits	G+G×E (GK)	0.445706	0.128351
Number of fruits	G+G×E+D+D×E	0.426555	0.127799
Number of fruits	G+G×E+W+G×W	0.413757	0.13679
Number of fruits	G+G×E+W+G×W (DK)	0.428888	0.132864
Number of fruits	G+G×E+W+G×W (GK)	0.433239	0.130448
Number of fruits	G+W	0.415172	0.13164
Number of fruits	G+W (DK)	0.428157	0.13504
Number of fruits	G+W (GK)	0.431488	0.136109
Number of fruits	G+W+G×W	0.404554	0.134756
Number of fruits	G+W+G×W (DK)	0.417978	0.135444
Number of fruits	G+W+G×W (GK)	0.419695	0.134155
Single fruit weight	A	0.436434	0.123327
Single fruit weight	Deep learning	0.450557	0.129399
Single fruit weight	G	0.440148	0.123246
Single fruit weight	G (DK)	0.456763	0.125224
Single fruit weight	G (GK)	0.451242	0.1233
Single fruit weight	G (inb)	0.457554	0.122943
Single fruit weight	G+D	0.444328	0.121806
Single fruit weight	G+D (inb)	0.450346	0.11832
Single fruit weight	G+G×E	0.452239	0.117797
Single fruit weight	G+G×E (DK)	0.467571	0.116885
Single fruit weight	G+G×E (GK)	0.461352	0.115097
Single fruit weight	G+G×E+D+D×E	0.450028	0.111657
Single fruit weight	G+G×E+W+G×W	0.445845	0.117975
Single fruit weight	G+G×E+W+G×W (DK)	0.462375	0.116196
Single fruit weight	G+G×E+W+G×W (GK)	0.456093	0.114072
Single fruit weight	G+W	0.442325	0.122488
Single fruit weight	G+W (DK)	0.45474	0.123627
Single fruit weight	G+W (GK)	0.453966	0.12274
Single fruit weight	G+W+G×W	0.437117	0.12197
Single fruit weight	G+W+G×W (DK)	0.451013	0.122875
Single fruit weight	G+W+G×W (GK)	0.444841	0.121636
Titratable acidity	A	0.507814	0.139589
Titratable acidity	Deep learning	0.580036	0.13543
Titratable acidity	G	0.507566	0.139905
Titratable acidity	G (DK)	0.503886	0.136398
Titratable acidity	G (GK)	0.499108	0.13326
Titratable acidity	G (inb)	0.506025	0.140241
Titratable acidity	G+D	0.488647	0.133085
Titratable acidity	G+D (inb)	0.487798	0.133854
Titratable acidity	G+G×E	0.499106	0.147393
Titratable acidity	G+G×E (DK)	0.500299	0.143976
Titratable acidity	G+G×E (GK)	0.495255	0.141711
Titratable acidity	G+G×E+D+D×E	0.474059	0.140397
Titratable acidity	G+G×E+W+G×W	0.49199	0.14832
Titratable acidity	G+G×E+W+G×W (DK)	0.500823	0.14043
Titratable acidity	G+G×E+W+G×W (GK)	0.49363	0.14077
Titratable acidity	G+W	0.51006	0.140608
Titratable acidity	G+W (DK)	0.504573	0.136054
Titratable acidity	G+W (GK)	0.501285	0.133471
Titratable acidity	G+W+G×W	0.499116	0.139386
Titratable acidity	G+W+G×W (DK)	0.502524	0.134359
Titratable acidity	G+W+G×W (GK)	0.497279	0.133617
Soluble solids content	A	0.36408	0.103815
Soluble solids content	Deep learning	0.376194	0.117576
Soluble solids content	G	0.373075	0.105398
Soluble solids content	G (DK)	0.379796	0.105482
Soluble solids content	G (GK)	0.380169	0.106045
Soluble solids content	G (inb)	0.374641	0.10697
Soluble solids content	G+D	0.355109	0.112201
Soluble solids content	G+D (inb)	0.35421	0.11424
Soluble solids content	G+G×E	0.387798	0.111685
Soluble solids content	G+G×E (DK)	0.393789	0.110799
Soluble solids content	G+G×E (GK)	0.395589	0.111111
Soluble solids content	G+G×E+D+D×E	0.36592	0.115799
Soluble solids content	G+G×E+W+G×W	0.376063	0.113301
Soluble solids content	G+G×E+W+G×W (DK)	0.379296	0.111537
Soluble solids content	G+G×E+W+G×W (GK)	0.381072	0.11291
Soluble solids content	G+W	0.370683	0.106496
Soluble solids content	G+W (DK)	0.376682	0.107536
Soluble solids content	G+W (GK)	0.37707	0.107803
Soluble solids content	G+W+G×W	0.35619	0.108523
Soluble solids content	G+W+G×W (DK)	0.363144	0.109673
Soluble solids content	G+W+G×W (GK)	0.361903	0.110638
Fruit firmness	A	0.488425	0.117694
Fruit firmness	Deep learning	0.49675	0.120158
Fruit firmness	G	0.492332	0.117655
Fruit firmness	G (DK)	0.496557	0.112067
Fruit firmness	G (GK)	0.49001	0.110394
Fruit firmness	G (inb)	0.490348	0.115232
Fruit firmness	G+D	0.499394	0.111602
Fruit firmness	G+D (inb)	0.497132	0.110571
Fruit firmness	G+G×E	0.482775	0.123483
Fruit firmness	G+G×E (DK)	0.487267	0.116682
Fruit firmness	G+G×E (GK)	0.483053	0.113413
Fruit firmness	G+G×E+D+D×E	0.48256	0.121411
Fruit firmness	G+G×E+W+G×W	0.471615	0.120029
Fruit firmness	G+G×E+W+G×W (DK)	0.479423	0.114972
Fruit firmness	G+G×E+W+G×W (GK)	0.476393	0.113232
Fruit firmness	G+W	0.491082	0.11686
Fruit firmness	G+W (DK)	0.49371	0.112497
Fruit firmness	G+W (GK)	0.487918	0.111162
Fruit firmness	G+W+G×W	0.479885	0.112871
Fruit firmness	G+W+G×W (DK)	0.483862	0.110082
Fruit firmness	G+W+G×W (GK)	0.478555	0.110956
Red over color	A	0.638867	0.0614857
Red over color	Deep learning	0.73486	0.0653456
Red over color	G	0.630015	0.062493
Red over color	G (DK)	0.652425	0.0631686
Red over color	G (GK)	0.64555	0.0630662
Red over color	G (inb)	0.630968	0.0629133
Red over color	G+D	0.651129	0.0654902
Red over color	G+D (inb)	0.651108	0.0637594
Red over color	G+G×E	0.632491	0.0645977
Red over color	G+G×E (DK)	0.652808	0.062341
Red over color	G+G×E (GK)	0.648075	0.0629587
Red over color	G+G×E+D+D×E	0.65092	0.0669483
Red over color	G+G×E+W+G×W	0.631243	0.0663668
Red over color	G+G×E+W+G×W (DK)	0.649555	0.0632257
Red over color	G+G×E+W+G×W (GK)	0.645429	0.0625526
Red over color	G+W	0.630662	0.062789
Red over color	G+W (DK)	0.650458	0.0612289
Red over color	G+W (GK)	0.647382	0.0605044
Red over color	G+W+G×W	0.628379	0.0623592
Red over color	G+W+G×W (DK)	0.648314	0.0624339
Red over color	G+W+G×W (GK)	0.643952	0.0629213
Russet frequency	A	0.315142	0.0975864
Russet frequency	Deep learning	0.322503	0.104634
Russet frequency	G	0.318904	0.0993942
Russet frequency	G (DK)	0.330915	0.0998054
Russet frequency	G (GK)	0.328598	0.0996058
Russet frequency	G (inb)	0.314065	0.0987169
Russet frequency	G+D	0.295963	0.0954643
Russet frequency	G+D (inb)	0.292487	0.0954531
Russet frequency	G+G×E	0.338076	0.10748
Russet frequency	G+G×E (DK)	0.352083	0.105519
Russet frequency	G+G×E (GK)	0.352176	0.104276
Russet frequency	G+G×E+D+D×E	0.319444	0.103162
Russet frequency	G+G×E+W+G×W	0.330332	0.109747
Russet frequency	G+G×E+W+G×W (DK)	0.345988	0.108869
Russet frequency	G+G×E+W+G×W (GK)	0.338882	0.108311
Russet frequency	G+W	0.316771	0.100199
Russet frequency	G+W (DK)	0.330961	0.100613
Russet frequency	G+W (GK)	0.330339	0.100753
Russet frequency	G+W+G×W	0.312711	0.104709
Russet frequency	G+W+G×W (DK)	0.324867	0.106421
Russet frequency	G+W+G×W (GK)	0.320076	0.104971
